# Supplementary material for: The Effect of Different Substrates on the Morphological Features and Polyols Production of Endomyces magnusii Yeast during Long-Lasting Cultivation
Source: Microorganisms. 2022 Aug 25;10(9):1709. doi: 10.3390/microorganisms10091709 (PMC9506286; doi:10.3390/microorganisms10091709)
Supplement: Supplementary file 1 [file microorganisms-10-01709-s001.zip]

Archive with 1 entries (1 files):
- microorganisms-1822060-supplementary.pdf
